# Supplementary material for: A Comprehensive In Silico Exploration of Pharmacological Properties, Bioactivities, Molecular Docking, and Anticancer Potential of Vieloplain F from Xylopia vielana Targeting B-Raf Kinase
Source: Molecules. 2022 Jan 28;27(3):917. doi: 10.3390/molecules27030917 (PMC8839023; doi:10.3390/molecules27030917)
Supplement: Supplementary file 1 [file molecules-27-00917-s001.zip]

Archive with 1 entries (1 files):
- molecules-1550514-supplementary.pdf
